# Supplementary material for: Unveiling a Hidden Event in Fluorescence Correlative Microscopy by AFM Nanomechanical Analysis
Source: Front Mol Biosci. 2021 May 6;8:669361. doi: 10.3389/fmolb.2021.669361 (PMC8136518; doi:10.3389/fmolb.2021.669361)
Supplement: Supplementary file 1 [file Table1.XLSX]

## Sheet: Sheet1
condition	Thickness (nm)	Breakthrough (nN)	Young's Modulus (Mpa)	Adhesion (pN)
control	4.67 ± 0.53	7.13 ± 0.73	157 ± 22	74 ± 11
Time 3h	4.48 ± 0.65	7.28 ± 0.98	152 ± 34	47 ± 5
	-0.04	0.02	-0.03	-0.36
control	4.62 ± 0.46	8.67 ± 1.12	169 ± 27	89 ± 11
T = 41℃	4.41 ± 0.34	7.53 ± 0.69	153 ± 22	101 ± 19
	-0.04	-0.15	-0.1	0.11
control	4.85 ± 0.63	7.68 ± 0.64	149 ± 30	30 ± 5
Laser green	4.72 ± 0.54	6.89 ± 0.48	144 ± 31	31 ± 6
	-0.03	-0.12	-0.03	0.03
control	4.44 ± 0.47	7.43 ± 0.66	161 ± 43	80 ± 21
NileRed 2.5ug/ml	4.39 ± 0.65	7.97 ± 0.75	157 ± 51	474 ± 189
Laser green	4.20 ± 0.66	4.49 ± 0.56	111 ± 36	368 ± 145
	-1% | -6%	7% | -40%	-3% | -31%	492% | 360%
Hybrid DOPC+NR	4.64±1.21/10.1±1.2	9.25±0.62	219 ± 34	112 ± 45
Laser green	5.07±1.14/9.44±1.04	7.43±1.17	122 ± 27	97 ± 47
	9% | -6%	-0.2	-0.44	-0.13
